# Supplementary material for: Orthostatic Stress and Baroreflex Sensitivity: A Window into Autonomic Dysfunction in Lone Paroxysmal Atrial Fibrillation
Source: J Clin Med. 2023 Sep 8;12(18):5857. doi: 10.3390/jcm12185857 (PMC10532155; doi:10.3390/jcm12185857)
Supplement: Supplementary file 1 [file jcm-12-05857-s001.zip]

Archive with 1 entries (1 files):
- jcm-2526838-supplementary.pdf
